# Supplementary material for: Population Dynamics of a Declining White-Tailed Deer Population in the Southern Appalachian Region of the United States
Source: Animals (Basel). 2023 Nov 28;13(23):3675. doi: 10.3390/ani13233675 (PMC10705329; doi:10.3390/ani13233675)
Supplement: Supplementary file 1 [file animals-13-03675-s001.zip]

Archive with 1 entries (1 files):
- animals-2710039-supplementary.pdf
